# Supplementary material for: Development of a Non-Contact Flow Sensor Based on a Permanent Magnet Metal Clip for Monitoring Circulation Status
Source: Biosensors (Basel). 2026 Jan 27;16(2):78. doi: 10.3390/bios16020078 (PMC12937992; doi:10.3390/bios16020078)
Supplement: Supplementary file 1 [file biosensors-16-00078-s001.zip]

Archive with 1 entries (1 files):
- biosensors-4001877-supplementary.mp4
